# Supplementary material for: Multiple Sclerosis Onset before and after COVID-19 Vaccination: Can HLA Haplotype Be Determinant?
Source: Int J Mol Sci. 2024 Apr 22;25(8):4556. doi: 10.3390/ijms25084556 (PMC11050425; doi:10.3390/ijms25084556)
Supplement: Supplementary file 1 [file ijms-25-04556-s001.zip]

Archive with 1 entries (1 files):
- ijms-2944316-supplementary.pdf
